# Supplementary material for: Virome Profiling of an Amur leopard cat Reveals Multiple Anelloviruses and a Bocaparvovirus
Source: Vet Sci. 2022 Nov 17;9(11):640. doi: 10.3390/vetsci9110640 (PMC9693195; doi:10.3390/vetsci9110640)
Supplement: Supplementary file 1 [file vetsci-09-00640-s001.zip]

Archive with 1 entries (1 files):
- vetsci-2021193-SI.pdf
